# Supplementary material for: Metabolomic Analysis of Wooden Breast Myopathy Shows a Disturbed Lipid Metabolism
Source: Metabolites. 2022 Dec 22;13(1):20. doi: 10.3390/metabo13010020 (PMC9862534; doi:10.3390/metabo13010020)
Supplement: Supplementary file 1 [file metabolites-13-00020-s001.zip]

Archive with 1 entries (1 files):
- metabolites-2075827-supplementary.pdf
